# Supplementary material for: Mesenchymal–Epithelial Transition Kinase Inhibitor Therapy in Patients with Advanced Papillary Renal-Cell Carcinoma: A Systematic Review and Meta-Analysis
Source: Int J Mol Sci. 2023 Dec 18;24(24):17582. doi: 10.3390/ijms242417582 (PMC10744118; doi:10.3390/ijms242417582)
Supplement: Supplementary file 1 [file ijms-24-17582-s001.zip]

Archive with 1 entries (1 files):
- ijms-2676607-supplementary.pdf
